# Supplementary material for: pH as a Key Factor for the Quality Assurance of the Preparation of Gastrodiae Rhizoma Formula Granules
Source: Molecules. 2022 Nov 21;27(22):8091. doi: 10.3390/molecules27228091 (PMC9699468; doi:10.3390/molecules27228091)
Supplement: Supplementary file 1 [file molecules-27-08091-s001.zip]

Archive with 1 entries (1 files):
- molecules-2011981-supplementary.pdf
